# Supplementary material for: i-Motif formation and spontaneous deletions in human cells
Source: Nucleic Acids Res. 2022 Mar 7;50(6):3445–55. doi: 10.1093/nar/gkac158 (PMC8989526; doi:10.1093/nar/gkac158)
Supplement: gkac158_Supplemental_Files [file gkac158_supplemental_files.zip]

Archive with 2 entries (2 files):
- 18Jan22FNL_Supp_InfoACC_ALL.pdf
- Data Set.xlsx
