# Supplementary material for: i-Motif formation and spontaneous deletions in human cells
Source: Nucleic Acids Res. 2022 Mar 7;50(6):3445–55. doi: 10.1093/nar/gkac158 (PMC8989526; doi:10.1093/nar/gkac158)
Supplement: gkac158_Supplemental_Files [file gkac158_supplemental_files.zip › Data Set.xlsx]

## Sheet: Sheet1
REPRESENTATIVE MASS SPECTRAL DATA SET (Martella et al. i-motif Formation and Spontaneous Deletions in Human Cells
1µg bisulfite treated DNA input
Legend to Data Set
Representative Deconvolution Report for Mass Spectrum for 1µg i-Motif 36mer after Bisulfite Treatment at 37oC.
Under conditions of the treatment 96% of the input oligodeoxynucleotide is in an i-Motif
structure (See table 1B of main text). The input Mass of the untreated 36mer is 10478.716u.
dC is 1u lighter than dU hence and increase in mass yields the number of dC-dU conversions
that have occurred at a given MW. 10483.702-10478.716=4.98605dC-dU conversions have
occurred in molecules of this molecular mass. About 92% of the total mass recovered was greater
than or equal to 10478.716u. The frequency of each conversion level was calculated from the
% Total for each mass. Two Versions of the same data (sorted by intensity rows 18-356) or ( sorted
by Mass rows 358-704) are given below.
Mass Peak List Sorted by Intensity:
Mass(Da) +- Std. Dev. Intensity Score Delta Mass %Relative %Total Presumed Identity
10493.579 0.105 1.50E+008 8.18 6.902 64.55 4.83 10478.7106 (bisulfite 15c-u)
10488.644 0.105 1.47E+008 8.17 1.967 63.04 4.72 10478.7106 (bisulfite 10c-u)
10496.526 0.105 1.43E+008 8.15 9.849 61.39 4.60 10478.7106 (bisulfite 18c-u)
10497.513 0.105 1.43E+008 8.15 10.836 61.39 4.60 10478.7106 (bisulfite 19c-u)
10480.706 0.116 1.42E+008 8.15 -5.971 61.05 4.57 10478.7106 (bisulfite 2c-u)
10485.673 0.105 1.38E+008 8.14 -1.004 59.10 4.43 10478.7106 (bisulfite 7c-u)
10483.702 0.105 1.33E+008 8.12 -2.975 57.02 4.27 10478.7106 (bisulfite 5c-u)
10481.717 0.107 1.01E+008 8.00 -4.960 43.22 3.24 10478.7106 (bisulfite 3c-u)
10479.706 0.107 6.55E+007 7.82 -6.971 28.15 2.11 10478.7106 (bisulfite 1c-u), or 10478.7106 (*+1 deisotoping artifact)
10494.564 0.105 6.49E+007 7.81 7.887 27.88 2.09 10478.7106 (bisulfite 16c-u)
10495.549 0.105 5.99E+007 7.78 8.872 25.76 1.93 10478.7106 (bisulfite 17c-u)
10498.498 0.105 4.30E+007 7.63 11.821 18.49 1.39 10478.7106 (bisulfite 20c-u)
10499.485 0.105 4.08E+007 7.61 12.808 17.52 1.31 10478.7106 (bisulfite 21c-u)
10490.615 0.106 4.05E+007 7.61 3.938 17.41 1.30 10478.7106 (bisulfite 12c-u)
10500.459 0.105 4.05E+007 7.61 13.782 17.41 1.30 10478.7106 (bisulfite 22c-u)
10478.656 0.105 3.77E+007 7.58 -8.021 16.20 1.21 Target Mass: 10478.7106, T1-C36
10477.571 0.106 1.24E+007 7.09 -9.106 5.31 0.40
10377.586 0.104 7.08E+006 6.85 -109.091 3.04 0.23
936.229 0.009 6.35E+006 6.80 -9550.448 2.73 0.20
10376.563 0.111 5.84E+006 6.77 -110.114 2.51 0.19
10372.535 0.105 5.18E+006 6.71 -114.142 2.22 0.17
10371.525 0.105 4.78E+006 6.68 -115.152 2.05 0.15
5246.298 0.052 4.28E+006 6.63 -5240.379 1.84 0.14
622.159 0.006 4.19E+006 6.62 -9864.518 1.80 0.13
5249.250 0.052 4.14E+006 6.62 -5237.427 1.78 0.13
10375.555 0.106 3.86E+006 6.59 -111.122 1.66 0.12
10359.579 0.104 3.77E+006 6.58 -127.098 1.62 0.12
3500.480 0.035 3.39E+006 6.53 -6986.197 1.46 0.11
10383.534 0.104 3.39E+006 6.53 -103.143 1.46 0.11
10615.828 0.106 3.05E+006 6.48 129.151 1.31 0.10
10200.557 0.102 2.93E+006 6.47 -286.120 1.26 0.09
5249.740 0.052 2.91E+006 6.46 -5236.937 1.25 0.09
10380.567 0.104 2.81E+006 6.45 -106.110 1.21 0.09
5241.854 0.052 2.69E+006 6.43 -5244.823 1.16 0.09
10467.619 0.105 2.66E+006 6.42 -19.058 1.14 0.09
10207.465 0.102 2.50E+006 6.40 -279.212 1.08 0.08
5252.213 0.052 2.44E+006 6.39 -5234.464 1.05 0.08
10369.472 0.104 2.36E+006 6.37 -117.205 1.01 0.08
3500.809 0.035 2.30E+006 6.36 -6985.868 0.99 0.07
10510.457 0.105 2.30E+006 6.36 23.780 0.99 0.07
10204.468 0.102 2.30E+006 6.36 -282.209 0.99 0.07
10382.565 0.104 2.29E+006 6.36 -104.112 0.98 0.07
10454.525 0.104 2.29E+006 6.36 -32.152 0.98 0.07
10364.549 0.103 2.24E+006 6.35 -122.128 0.96 0.07
10205.519 0.102 2.14E+006 6.33 -281.158 0.92 0.07
10384.498 0.104 2.12E+006 6.33 -102.179 0.91 0.07
10209.440 0.103 2.10E+006 6.32 -277.237 0.90 0.07
5243.827 0.052 2.07E+006 6.32 -5242.850 0.89 0.07
10610.862 0.106 1.79E+006 6.25 124.185 0.77 0.06
10501.457 0.105 1.76E+006 6.25 14.780 0.76 0.06 10478.7106 (bisulfite 23c-u)
10365.521 0.105 1.67E+006 6.22 -121.156 0.72 0.05
10203.554 0.102 1.65E+006 6.22 -283.123 0.71 0.05
10447.513 0.104 1.62E+006 6.21 -39.164 0.69 0.05
3498.515 0.035 1.59E+006 6.20 -6988.162 0.68 0.05
10373.479 0.104 1.56E+006 6.19 -113.198 0.67 0.05
10366.558 0.103 1.52E+006 6.18 -120.119 0.65 0.05
3496.216 0.035 1.47E+006 6.17 -6990.461 0.63 0.05
638.153 0.006 1.46E+006 6.16 -9848.524 0.63 0.05
958.214 0.010 1.44E+006 6.16 -9528.463 0.62 0.05
10386.471 0.104 1.44E+006 6.16 -100.206 0.62 0.05
10357.613 0.103 1.41E+006 6.15 -129.064 0.61 0.05
5242.344 0.052 1.35E+006 6.13 -5244.333 0.58 0.04
10470.656 0.105 1.33E+006 6.12 -16.021 0.57 0.04
10471.588 0.105 1.27E+006 6.10 -15.089 0.55 0.04
10442.641 0.104 1.24E+006 6.09 -44.036 0.53 0.04
3402.484 0.034 1.23E+006 6.09 -7084.193 0.53 0.04
3493.905 0.036 1.16E+006 6.07 -6992.772 0.50 0.04
10361.449 0.103 1.16E+006 6.06 -125.228 0.50 0.04
5252.706 0.052 1.15E+006 6.06 -5233.971 0.50 0.04
10446.594 0.104 1.14E+006 6.06 -40.083 0.49 0.04
10511.488 0.105 1.14E+006 6.06 24.811 0.49 0.04
10374.506 0.104 1.12E+006 6.05 -112.171 0.48 0.04
3495.229 0.035 1.11E+006 6.04 -6991.448 0.48 0.04
10515.527 0.105 1.08E+006 6.04 28.850 0.47 0.03
10396.494 0.104 1.08E+006 6.03 -90.183 0.47 0.03
5242.838 0.052 1.08E+006 6.03 -5243.839 0.46 0.03
9665.731 0.097 1.07E+006 6.03 -820.946 0.46 0.03
3460.515 0.035 1.06E+006 6.02 -7026.162 0.45 0.03
10412.631 0.104 1.04E+006 6.02 -74.046 0.45 0.03
10367.539 0.103 1.03E+006 6.01 -119.138 0.44 0.03
644.141 0.006 1.02E+006 6.01 -9842.536 0.44 0.03
3457.829 0.035 1.02E+006 6.01 -7028.848 0.44 0.03
5255.744 0.052 1.01E+006 6.01 -5230.933 0.44 0.03
5188.790 0.052 9.90E+005 6.00 -5297.887 0.43 0.03
3474.514 0.035 9.76E+005 5.99 -7012.163 0.42 0.03
10466.651 0.105 9.59E+005 5.98 -20.026 0.41 0.03
10513.542 0.105 9.37E+005 5.97 26.865 0.40 0.03
10213.387 0.102 9.33E+005 5.97 -273.290 0.40 0.03
10521.461 0.105 9.06E+005 5.96 34.784 0.39 0.03
807.729 0.008 9.04E+005 5.96 -9678.948 0.39 0.03
5245.782 0.053 8.74E+005 5.94 -5240.895 0.38 0.03
2041.491 0.020 8.71E+005 5.94 -8445.186 0.37 0.03
2595.142 0.026 8.68E+005 5.94 -7891.535 0.37 0.03
5233.266 0.052 8.56E+005 5.93 -5253.411 0.37 0.03
10468.605 0.105 8.50E+005 5.93 -18.072 0.37 0.03
5246.790 0.052 8.46E+005 5.93 -5239.887 0.36 0.03
10210.424 0.102 8.32E+005 5.92 -276.253 0.36 0.03
1499.925 0.015 8.15E+005 5.91 -8986.752 0.35 0.03
10381.530 0.104 8.11E+005 5.91 -105.147 0.35 0.03
11103.799 0.111 7.84E+005 5.89 617.122 0.34 0.03
10851.758 0.108 7.82E+005 5.89 365.081 0.34 0.03
10453.559 0.104 7.78E+005 5.89 -33.118 0.33 0.03
2595.382 0.026 7.67E+005 5.88 -7891.295 0.33 0.02
10387.470 0.104 7.58E+005 5.88 -99.207 0.33 0.02
5248.763 0.052 7.28E+005 5.86 -5237.914 0.31 0.02
9699.429 0.097 7.23E+005 5.86 -787.248 0.31 0.02
1490.664 0.015 6.50E+005 5.81 -8996.013 0.28 0.02
1298.187 0.013 6.37E+005 5.80 -9188.490 0.27 0.02
1502.076 0.015 6.35E+005 5.80 -8984.601 0.27 0.02
10388.465 0.104 6.34E+005 5.80 -98.212 0.27 0.02
5224.305 0.052 6.09E+005 5.78 -5262.372 0.26 0.02
2591.891 0.026 6.07E+005 5.78 -7894.786 0.26 0.02
2088.123 0.021 6.04E+005 5.78 -8398.554 0.26 0.02
3459.195 0.035 5.95E+005 5.77 -7027.482 0.26 0.02
2101.280 0.021 5.87E+005 5.77 -8385.397 0.25 0.02
2072.517 0.021 5.84E+005 5.77 -8414.160 0.25 0.02
617.791 0.006 5.83E+005 5.77 -9868.886 0.25 0.02
1484.490 0.015 5.57E+005 5.75 -9002.187 0.24 0.02
5101.258 0.051 5.56E+005 5.75 -5385.419 0.24 0.02
5220.808 0.052 5.55E+005 5.74 -5265.869 0.24 0.02
5243.318 0.052 5.53E+005 5.74 -5243.359 0.24 0.02
5179.310 0.052 5.47E+005 5.74 -5307.367 0.24 0.02
2625.116 0.026 5.44E+005 5.74 -7861.561 0.23 0.02
5237.320 0.052 5.43E+005 5.73 -5249.357 0.23 0.02
10474.637 0.105 5.42E+005 5.73 -12.040 0.23 0.02
2620.922 0.026 5.32E+005 5.73 -7865.755 0.23 0.02
696.968 0.007 5.24E+005 5.72 -9789.709 0.23 0.02
3505.176 0.035 5.21E+005 5.72 -6981.501 0.22 0.02
2078.488 0.021 5.16E+005 5.71 -8408.189 0.22 0.02
1477.638 0.015 5.10E+005 5.71 -9009.039 0.22 0.02
746.399 0.007 5.09E+005 5.71 -9740.278 0.22 0.02
10202.551 0.102 5.06E+005 5.70 -284.126 0.22 0.02
2613.623 0.026 4.98E+005 5.70 -7873.054 0.21 0.02
5235.336 0.052 4.90E+005 5.69 -5251.341 0.21 0.02
5181.811 0.052 4.87E+005 5.69 -5304.866 0.21 0.02
2088.528 0.021 4.53E+005 5.66 -8398.149 0.19 0.01
2108.300 0.021 4.46E+005 5.65 -8378.377 0.19 0.01
3486.166 0.035 4.46E+005 5.65 -7000.511 0.19 0.01
1500.490 0.015 4.37E+005 5.64 -8986.187 0.19 0.01
2094.927 0.021 4.34E+005 5.64 -8391.750 0.19 0.01
740.609 0.007 4.33E+005 5.64 -9746.068 0.19 0.01
1488.508 0.015 4.31E+005 5.63 -8998.169 0.18 0.01
1480.659 0.015 4.26E+005 5.63 -9006.018 0.18 0.01
5105.220 0.051 4.23E+005 5.63 -5381.457 0.18 0.01
5183.280 0.052 4.17E+005 5.62 -5303.397 0.18 0.01
2106.306 0.021 4.17E+005 5.62 -8380.371 0.18 0.01
3483.844 0.035 4.16E+005 5.62 -7002.833 0.18 0.01
10450.516 0.104 4.07E+005 5.61 -36.161 0.17 0.01
10502.447 0.105 4.05E+005 5.61 15.770 0.17 0.01 10478.7106 (bisulfite 24c-u)
10360.502 0.110 3.97E+005 5.60 -126.175 0.17 0.01
2100.882 0.021 3.95E+005 5.60 -8385.795 0.17 0.01
10379.564 0.104 3.93E+005 5.59 -107.113 0.17 0.01
1307.438 0.013 3.84E+005 5.58 -9179.239 0.17 0.01
2620.181 0.026 3.84E+005 5.58 -7866.496 0.16 0.01
10942.109 0.109 3.78E+005 5.58 455.432 0.16 0.01
750.245 0.007 3.75E+005 5.57 -9736.432 0.16 0.01
5226.757 0.052 3.73E+005 5.57 -5259.920 0.16 0.01
10362.452 0.103 3.71E+005 5.57 -124.225 0.16 0.01
10459.528 0.104 3.70E+005 5.57 -27.149 0.16 0.01
5254.733 0.052 3.64E+005 5.56 -5231.944 0.16 0.01
10368.533 0.104 3.53E+005 5.55 -118.144 0.15 0.01
2551.623 0.025 3.52E+005 5.55 -7935.054 0.15 0.01
2102.696 0.021 3.48E+005 5.54 -8383.981 0.15 0.01
805.745 0.008 3.47E+005 5.54 -9680.932 0.15 0.01
657.023 0.007 3.46E+005 5.54 -9829.654 0.15 0.01
690.906 0.007 3.43E+005 5.54 -9795.771 0.15 0.01
738.111 0.007 3.39E+005 5.53 -9748.566 0.15 0.01
649.217 0.006 3.37E+005 5.53 -9837.460 0.14 0.01
2071.120 0.021 3.35E+005 5.53 -8415.557 0.14 0.01
1484.212 0.015 3.32E+005 5.52 -9002.465 0.14 0.01
750.174 0.007 3.30E+005 5.52 -9736.503 0.14 0.01
5223.302 0.052 3.25E+005 5.51 -5263.375 0.14 0.01
689.833 0.007 3.23E+005 5.51 -9796.844 0.14 0.01
2611.151 0.026 3.22E+005 5.51 -7875.526 0.14 0.01
1309.823 0.013 3.20E+005 5.51 -9176.854 0.14 0.01
745.109 0.007 3.15E+005 5.50 -9741.568 0.14 0.01
1478.935 0.015 3.15E+005 5.50 -9007.742 0.14 0.01
651.595 0.006 3.15E+005 5.50 -9835.082 0.14 0.01
10465.579 0.105 3.13E+005 5.50 -21.098 0.13 0.01
733.972 0.007 3.10E+005 5.49 -9752.705 0.13 0.01
2038.890 0.020 3.10E+005 5.49 -8447.787 0.13 0.01
797.281 0.008 3.10E+005 5.49 -9689.396 0.13 0.01
3462.822 0.035 3.04E+005 5.48 -7023.855 0.13 0.01
1295.061 0.013 3.02E+005 5.48 -9191.616 0.13 0.01
5191.753 0.052 3.01E+005 5.48 -5294.924 0.13 0.01
695.167 0.007 3.00E+005 5.48 -9791.510 0.13 0.01
807.501 0.008 2.99E+005 5.48 -9679.176 0.13 0.01
1479.659 0.015 2.88E+005 5.46 -9007.018 0.12 0.01
5233.743 0.052 2.85E+005 5.45 -5252.934 0.12 0.01
3404.134 0.034 2.81E+005 5.45 -7082.543 0.12 0.01
747.687 0.007 2.80E+005 5.45 -9738.990 0.12 0.01
733.108 0.007 2.78E+005 5.44 -9753.569 0.12 0.01
2102.291 0.021 2.78E+005 5.44 -8384.386 0.12 0.01
741.186 0.007 2.78E+005 5.44 -9745.491 0.12 0.01
742.315 0.007 2.78E+005 5.44 -9744.362 0.12 0.01
3492.200 0.035 2.73E+005 5.44 -6994.477 0.12 0.01
1496.511 0.015 2.72E+005 5.44 -8990.166 0.12 0.01
700.361 0.007 2.70E+005 5.43 -9786.316 0.12 0.01
5247.285 0.052 2.70E+005 5.43 -5239.392 0.12 0.01
3499.824 0.035 2.68E+005 5.43 -6986.853 0.12 0.01
684.433 0.007 2.66E+005 5.42 -9802.244 0.11 0.01
2039.908 0.020 2.65E+005 5.42 -8446.769 0.11 0.01
10199.555 0.102 2.65E+005 5.42 -287.122 0.11 0.01
10451.508 0.104 2.60E+005 5.42 -35.169 0.11 0.01
651.720 0.006 2.60E+005 5.41 -9834.957 0.11 0.01
693.703 0.007 2.52E+005 5.40 -9792.974 0.11 0.01
2594.133 0.026 2.52E+005 5.40 -7892.544 0.11 0.01
3507.819 0.035 2.51E+005 5.40 -6978.858 0.11 0.01
684.032 0.007 2.49E+005 5.40 -9802.645 0.11 0.01
2101.082 0.021 2.44E+005 5.39 -8385.595 0.10 0.01
698.373 0.007 2.42E+005 5.38 -9788.304 0.10 0.01
5183.754 0.052 2.37E+005 5.37 -5302.923 0.10 0.01
1299.312 0.013 2.36E+005 5.37 -9187.365 0.10 0.01
5305.933 0.053 2.35E+005 5.37 -5180.744 0.10 0.01
10444.605 0.104 2.35E+005 5.37 -42.072 0.10 0.01
2095.933 0.021 2.35E+005 5.37 -8390.744 0.10 0.01
701.564 0.007 2.33E+005 5.37 -9785.113 0.10 0.01
696.836 0.007 2.33E+005 5.37 -9789.841 0.10 0.01
5191.262 0.052 2.29E+005 5.36 -5295.415 0.10 0.01
746.610 0.007 2.29E+005 5.36 -9740.067 0.10 0.01
747.905 0.007 2.26E+005 5.35 -9738.772 0.10 0.01
10462.581 0.105 2.24E+005 5.35 -24.096 0.10 0.01
684.567 0.007 2.19E+005 5.34 -9802.110 0.09 0.01
641.723 0.006 2.17E+005 5.34 -9844.954 0.09 0.01
1501.785 0.015 2.16E+005 5.33 -8984.892 0.09 0.01
10503.434 0.105 2.15E+005 5.33 16.757 0.09 0.01 10478.7106 (bisulfite 25c-u)
2096.342 0.021 2.13E+005 5.33 -8390.335 0.09 0.01
2093.527 0.021 2.13E+005 5.33 -8393.150 0.09 0.01
746.961 0.007 2.09E+005 5.32 -9739.716 0.09 0.01
695.561 0.007 2.08E+005 5.32 -9791.116 0.09 0.01
742.679 0.007 2.08E+005 5.32 -9743.998 0.09 0.01
2624.382 0.026 2.05E+005 5.31 -7862.295 0.09 0.01
693.900 0.007 2.05E+005 5.31 -9792.777 0.09 0.01
805.970 0.008 2.05E+005 5.31 -9680.707 0.09 0.01
10505.443 0.105 2.00E+005 5.30 18.766 0.09 0.01 10478.7106 (bisulfite 27c-u)
5248.270 0.052 1.95E+005 5.29 -5238.407 0.08 0.01
5238.274 0.052 1.91E+005 5.28 -5248.403 0.08 0.01
872.558 0.009 1.91E+005 5.28 -9614.119 0.08 0.01
805.512 0.008 1.90E+005 5.28 -9681.165 0.08 0.01
693.769 0.007 1.90E+005 5.28 -9792.908 0.08 0.01
1294.433 0.013 1.88E+005 5.27 -9192.244 0.08 0.01
2627.615 0.026 1.86E+005 5.27 -7859.062 0.08 0.01
5099.763 0.051 1.86E+005 5.27 -5386.914 0.08 0.01
656.838 0.007 1.86E+005 5.27 -9829.839 0.08 0.01
684.765 0.007 1.82E+005 5.26 -9801.912 0.08 0.01
695.368 0.007 1.78E+005 5.25 -9791.309 0.08 0.01
1493.220 0.015 1.78E+005 5.25 -8993.457 0.08 0.01
2083.301 0.021 1.76E+005 5.25 -8403.376 0.08 0.01
10504.426 0.105 1.72E+005 5.24 17.749 0.07 0.01 10478.7106 (bisulfite 26c-u)
692.236 0.007 1.71E+005 5.23 -9794.441 0.07 0.01
3504.493 0.035 1.66E+005 5.22 -6982.184 0.07 0.01
10212.389 0.102 1.66E+005 5.22 -274.288 0.07 0.01
727.679 0.007 1.65E+005 5.22 -9758.998 0.07 0.01
1495.940 0.015 1.64E+005 5.22 -8990.737 0.07 0.01
2041.885 0.020 1.60E+005 5.20 -8444.792 0.07 0.01
2103.895 0.021 1.57E+005 5.20 -8382.782 0.07 0.01
2075.113 0.021 1.57E+005 5.20 -8411.564 0.07 0.01
1295.307 0.013 1.54E+005 5.19 -9191.370 0.07 0.00
697.098 0.007 1.53E+005 5.18 -9789.579 0.07 0.00
728.037 0.007 1.46E+005 5.17 -9758.640 0.06 0.00
691.037 0.007 1.45E+005 5.16 -9795.640 0.06 0.00
3489.867 0.035 1.45E+005 5.16 -6996.810 0.06 0.00
3454.531 0.035 1.42E+005 5.15 -7032.146 0.06 0.00
3400.521 0.034 1.42E+005 5.15 -7086.156 0.06 0.00
2613.379 0.026 1.41E+005 5.15 -7873.298 0.06 0.00
692.894 0.007 1.37E+005 5.14 -9793.783 0.06 0.00
701.100 0.007 1.37E+005 5.14 -9785.577 0.06 0.00
2099.895 0.021 1.35E+005 5.13 -8386.782 0.06 0.00
2592.868 0.026 1.28E+005 5.11 -7893.809 0.05 0.00
3487.153 0.035 1.27E+005 5.11 -6999.524 0.05 0.00
746.329 0.007 1.25E+005 5.10 -9740.348 0.05 0.00
2618.143 0.026 1.24E+005 5.09 -7868.534 0.05 0.00
3498.188 0.035 1.22E+005 5.09 -6988.489 0.05 0.00
1296.313 0.013 1.17E+005 5.07 -9190.364 0.05 0.00
10448.517 0.104 1.17E+005 5.07 -38.160 0.05 0.00
1492.225 0.015 1.17E+005 5.07 -8994.452 0.05 0.00
2590.613 0.026 1.15E+005 5.06 -7896.064 0.05 0.00
752.036 0.007 1.15E+005 5.06 -9734.641 0.05 0.00
679.491 0.007 1.13E+005 5.05 -9807.186 0.05 0.00
653.345 0.006 1.12E+005 5.05 -9833.332 0.05 0.00
748.325 0.007 9.83E+004 4.99 -9738.352 0.04 0.00
3473.531 0.035 9.82E+004 4.99 -7013.146 0.04 0.00
3496.872 0.035 9.76E+004 4.99 -6989.805 0.04 0.00
743.253 0.007 9.69E+004 4.99 -9743.424 0.04 0.00
3496.544 0.035 9.36E+004 4.97 -6990.133 0.04 0.00
648.659 0.006 9.32E+004 4.97 -9838.018 0.04 0.00
739.969 0.007 9.07E+004 4.96 -9746.708 0.04 0.00
3497.850 0.035 8.63E+004 4.94 -6988.827 0.04 0.00
2090.306 0.021 8.35E+004 4.92 -8396.371 0.04 0.00
3488.193 0.035 8.30E+004 4.92 -6998.484 0.04 0.00
656.402 0.007 8.11E+004 4.91 -9830.275 0.03 0.00
10460.463 0.105 7.76E+004 4.89 -26.214 0.03 0.00
3506.173 0.035 7.40E+004 4.87 -6980.504 0.03 0.00
10358.567 0.103 7.23E+004 4.86 -128.110 0.03 0.00
701.506 0.007 6.91E+004 4.84 -9785.171 0.03 0.00
1478.648 0.015 6.89E+004 4.84 -9008.029 0.03 0.00
10463.516 0.105 6.85E+004 4.84 -23.161 0.03 0.00
3480.880 0.035 6.65E+004 4.82 -7005.797 0.03 0.00
2094.529 0.021 6.59E+004 4.82 -8392.148 0.03 0.00
10461.460 0.105 6.58E+004 4.82 -25.217 0.03 0.00
691.169 0.007 6.08E+004 4.78 -9795.508 0.03 0.00
693.500 0.007 5.77E+004 4.76 -9793.177 0.02 0.00
739.119 0.007 5.71E+004 4.76 -9747.558 0.02 0.00
695.498 0.007 5.63E+004 4.75 -9791.179 0.02 0.00
10356.610 0.103 5.26E+004 4.72 -130.067 0.02 0.00
3453.528 0.035 5.22E+004 4.72 -7033.149 0.02 0.00
10370.481 0.104 4.77E+004 4.68 -116.196 0.02 0.00
3499.155 0.035 4.56E+004 4.66 -6987.522 0.02 0.00
2041.094 0.020 4.48E+004 4.65 -8445.583 0.02 0.00
741.612 0.007 4.45E+004 4.65 -9745.065 0.02 0.00
2610.404 0.026 4.17E+004 4.62 -7876.273 0.02 0.00
750.458 0.007 3.88E+004 4.59 -9736.219 0.02 0.00
10363.545 0.103 3.84E+004 4.58 -123.132 0.02 0.00
647.847 0.006 3.70E+004 4.57 -9838.830 0.02 0.00
691.436 0.007 3.12E+004 4.49 -9795.241 0.01 0.00
10464.578 0.105 2.90E+004 4.46 -22.099 0.01 0.00
10458.496 0.104 2.60E+004 4.41 -28.181 0.01 0.00
692.497 0.007 2.41E+004 4.38 -9794.180 0.01 0.00
5219.804 0.052 2.15E+004 4.33 -5266.873 0.01 0.00
653.719 0.006 1.89E+004 4.28 -9832.958 0.01 0.00
10469.600 0.105 1.61E+004 4.21 -17.077 0.01 0.00
649.093 0.006 1.40E+004 4.15 -9837.584 0.01 0.00
3461.507 0.035 1.32E+004 4.12 -7025.170 0.01 0.00
2623.642 0.026 1.30E+004 4.11 -7863.035 0.01 0.00
2103.105 0.021 1.04E+004 4.02 -8383.572 0.00 0.00
2624.627 0.026 9.17E+003 3.96 -7862.050 0.00 0.00
692.760 0.007 8.91E+003 3.95 -9793.917 0.00 0.00
5184.268 0.052 8.50E+003 3.93 -5302.409 0.00 0.00
5253.208 0.052 8.50E+003 3.93 -5233.469 0.00 0.00
692.697 0.007 6.87E+003 3.84 -9793.980 0.00 0.00
2089.917 0.021 6.07E+003 3.78 -8396.760 0.00 0.00
10445.647 0.104 5.74E+003 3.76 -41.030 0.00 0.00
654.475 0.006 4.31E+003 3.63 -9832.202 0.00 0.00
5182.772 0.052 3.64E+003 3.56 -5303.905 0.00 0.00
10476.605 0.105 2.97E+003 3.47 -10.072 0.00 0.00
3503.486 0.035 2.39E+003 3.38 -6983.191 0.00 0.00
797.656 0.008 2.32E+003 3.37 -9689.021 0.00 0.00
741.748 0.007 1.17E+003 3.07 -9744.929 0.00 0.00
Mass Peak List Sorted by Mass:
Mass(Da) +- Std. Dev. Intensity Score Delta Mass %Relative %Total Presumed Identity
617.791 0.006 5.83E+005 5.77 -9868.886 0.25 0.02
622.159 0.006 4.19E+006 6.62 -9864.518 1.80 0.13
638.153 0.006 1.46E+006 6.16 -9848.524 0.63 0.05
641.723 0.006 2.17E+005 5.34 -9844.954 0.09 0.01
644.141 0.006 1.02E+006 6.01 -9842.536 0.44 0.03
647.847 0.006 3.70E+004 4.57 -9838.830 0.02 0.00
648.659 0.006 9.32E+004 4.97 -9838.018 0.04 0.00
649.093 0.006 1.40E+004 4.15 -9837.584 0.01 0.00
649.217 0.006 3.37E+005 5.53 -9837.460 0.14 0.01
651.595 0.006 3.15E+005 5.50 -9835.082 0.14 0.01
651.720 0.006 2.60E+005 5.41 -9834.957 0.11 0.01
653.345 0.006 1.12E+005 5.05 -9833.332 0.05 0.00
653.719 0.006 1.89E+004 4.28 -9832.958 0.01 0.00
654.475 0.006 4.31E+003 3.63 -9832.202 0.00 0.00
656.402 0.007 8.11E+004 4.91 -9830.275 0.03 0.00
656.838 0.007 1.86E+005 5.27 -9829.839 0.08 0.01
657.023 0.007 3.46E+005 5.54 -9829.654 0.15 0.01
679.491 0.007 1.13E+005 5.05 -9807.186 0.05 0.00
684.032 0.007 2.49E+005 5.40 -9802.645 0.11 0.01
684.433 0.007 2.66E+005 5.42 -9802.244 0.11 0.01
684.567 0.007 2.19E+005 5.34 -9802.110 0.09 0.01
684.765 0.007 1.82E+005 5.26 -9801.912 0.08 0.01
689.833 0.007 3.23E+005 5.51 -9796.844 0.14 0.01
690.906 0.007 3.43E+005 5.54 -9795.771 0.15 0.01
691.037 0.007 1.45E+005 5.16 -9795.640 0.06 0.00
691.169 0.007 6.08E+004 4.78 -9795.508 0.03 0.00
691.436 0.007 3.12E+004 4.49 -9795.241 0.01 0.00
692.236 0.007 1.71E+005 5.23 -9794.441 0.07 0.01
692.497 0.007 2.41E+004 4.38 -9794.180 0.01 0.00
692.697 0.007 6.87E+003 3.84 -9793.980 0.00 0.00
692.760 0.007 8.91E+003 3.95 -9793.917 0.00 0.00
692.894 0.007 1.37E+005 5.14 -9793.783 0.06 0.00
693.500 0.007 5.77E+004 4.76 -9793.177 0.02 0.00
693.703 0.007 2.52E+005 5.40 -9792.974 0.11 0.01
693.769 0.007 1.90E+005 5.28 -9792.908 0.08 0.01
693.900 0.007 2.05E+005 5.31 -9792.777 0.09 0.01
695.167 0.007 3.00E+005 5.48 -9791.510 0.13 0.01
695.368 0.007 1.78E+005 5.25 -9791.309 0.08 0.01
695.498 0.007 5.63E+004 4.75 -9791.179 0.02 0.00
695.561 0.007 2.08E+005 5.32 -9791.116 0.09 0.01
696.836 0.007 2.33E+005 5.37 -9789.841 0.10 0.01
696.968 0.007 5.24E+005 5.72 -9789.709 0.23 0.02
697.098 0.007 1.53E+005 5.18 -9789.579 0.07 0.00
698.373 0.007 2.42E+005 5.38 -9788.304 0.10 0.01
700.361 0.007 2.70E+005 5.43 -9786.316 0.12 0.01
701.100 0.007 1.37E+005 5.14 -9785.577 0.06 0.00
701.506 0.007 6.91E+004 4.84 -9785.171 0.03 0.00
701.564 0.007 2.33E+005 5.37 -9785.113 0.10 0.01
727.679 0.007 1.65E+005 5.22 -9758.998 0.07 0.01
728.037 0.007 1.46E+005 5.17 -9758.640 0.06 0.00
733.108 0.007 2.78E+005 5.44 -9753.569 0.12 0.01
733.972 0.007 3.10E+005 5.49 -9752.705 0.13 0.01
738.111 0.007 3.39E+005 5.53 -9748.566 0.15 0.01
739.119 0.007 5.71E+004 4.76 -9747.558 0.02 0.00
739.969 0.007 9.07E+004 4.96 -9746.708 0.04 0.00
740.609 0.007 4.33E+005 5.64 -9746.068 0.19 0.01
741.186 0.007 2.78E+005 5.44 -9745.491 0.12 0.01
741.612 0.007 4.45E+004 4.65 -9745.065 0.02 0.00
741.748 0.007 1.17E+003 3.07 -9744.929 0.00 0.00
742.315 0.007 2.78E+005 5.44 -9744.362 0.12 0.01
742.679 0.007 2.08E+005 5.32 -9743.998 0.09 0.01
743.253 0.007 9.69E+004 4.99 -9743.424 0.04 0.00
745.109 0.007 3.15E+005 5.50 -9741.568 0.14 0.01
746.329 0.007 1.25E+005 5.10 -9740.348 0.05 0.00
746.399 0.007 5.09E+005 5.71 -9740.278 0.22 0.02
746.610 0.007 2.29E+005 5.36 -9740.067 0.10 0.01
746.961 0.007 2.09E+005 5.32 -9739.716 0.09 0.01
747.687 0.007 2.80E+005 5.45 -9738.990 0.12 0.01
747.905 0.007 2.26E+005 5.35 -9738.772 0.10 0.01
748.325 0.007 9.83E+004 4.99 -9738.352 0.04 0.00
750.174 0.007 3.30E+005 5.52 -9736.503 0.14 0.01
750.245 0.007 3.75E+005 5.57 -9736.432 0.16 0.01
750.458 0.007 3.88E+004 4.59 -9736.219 0.02 0.00
752.036 0.007 1.15E+005 5.06 -9734.641 0.05 0.00
797.281 0.008 3.10E+005 5.49 -9689.396 0.13 0.01
797.656 0.008 2.32E+003 3.37 -9689.021 0.00 0.00
805.512 0.008 1.90E+005 5.28 -9681.165 0.08 0.01
805.745 0.008 3.47E+005 5.54 -9680.932 0.15 0.01
805.970 0.008 2.05E+005 5.31 -9680.707 0.09 0.01
807.501 0.008 2.99E+005 5.48 -9679.176 0.13 0.01
807.729 0.008 9.04E+005 5.96 -9678.948 0.39 0.03
872.558 0.009 1.91E+005 5.28 -9614.119 0.08 0.01
936.229 0.009 6.35E+006 6.80 -9550.448 2.73 0.20
958.214 0.010 1.44E+006 6.16 -9528.463 0.62 0.05
1294.433 0.013 1.88E+005 5.27 -9192.244 0.08 0.01
1295.061 0.013 3.02E+005 5.48 -9191.616 0.13 0.01
1295.307 0.013 1.54E+005 5.19 -9191.370 0.07 0.00
1296.313 0.013 1.17E+005 5.07 -9190.364 0.05 0.00
1298.187 0.013 6.37E+005 5.80 -9188.490 0.27 0.02
1299.312 0.013 2.36E+005 5.37 -9187.365 0.10 0.01
1307.438 0.013 3.84E+005 5.58 -9179.239 0.17 0.01
1309.823 0.013 3.20E+005 5.51 -9176.854 0.14 0.01
1477.638 0.015 5.10E+005 5.71 -9009.039 0.22 0.02
1478.648 0.015 6.89E+004 4.84 -9008.029 0.03 0.00
1478.935 0.015 3.15E+005 5.50 -9007.742 0.14 0.01
1479.659 0.015 2.88E+005 5.46 -9007.018 0.12 0.01
1480.659 0.015 4.26E+005 5.63 -9006.018 0.18 0.01
1484.212 0.015 3.32E+005 5.52 -9002.465 0.14 0.01
1484.490 0.015 5.57E+005 5.75 -9002.187 0.24 0.02
1488.508 0.015 4.31E+005 5.63 -8998.169 0.18 0.01
1490.664 0.015 6.50E+005 5.81 -8996.013 0.28 0.02
1492.225 0.015 1.17E+005 5.07 -8994.452 0.05 0.00
1493.220 0.015 1.78E+005 5.25 -8993.457 0.08 0.01
1495.940 0.015 1.64E+005 5.22 -8990.737 0.07 0.01
1496.511 0.015 2.72E+005 5.44 -8990.166 0.12 0.01
1499.925 0.015 8.15E+005 5.91 -8986.752 0.35 0.03
1500.490 0.015 4.37E+005 5.64 -8986.187 0.19 0.01
1501.785 0.015 2.16E+005 5.33 -8984.892 0.09 0.01
1502.076 0.015 6.35E+005 5.80 -8984.601 0.27 0.02
2038.890 0.020 3.10E+005 5.49 -8447.787 0.13 0.01
2039.908 0.020 2.65E+005 5.42 -8446.769 0.11 0.01
2041.094 0.020 4.48E+004 4.65 -8445.583 0.02 0.00
2041.491 0.020 8.71E+005 5.94 -8445.186 0.37 0.03
2041.885 0.020 1.60E+005 5.20 -8444.792 0.07 0.01
2071.120 0.021 3.35E+005 5.53 -8415.557 0.14 0.01
2072.517 0.021 5.84E+005 5.77 -8414.160 0.25 0.02
2075.113 0.021 1.57E+005 5.20 -8411.564 0.07 0.01
2078.488 0.021 5.16E+005 5.71 -8408.189 0.22 0.02
2083.301 0.021 1.76E+005 5.25 -8403.376 0.08 0.01
2088.123 0.021 6.04E+005 5.78 -8398.554 0.26 0.02
2088.528 0.021 4.53E+005 5.66 -8398.149 0.19 0.01
2089.917 0.021 6.07E+003 3.78 -8396.760 0.00 0.00
2090.306 0.021 8.35E+004 4.92 -8396.371 0.04 0.00
2093.527 0.021 2.13E+005 5.33 -8393.150 0.09 0.01
2094.529 0.021 6.59E+004 4.82 -8392.148 0.03 0.00
2094.927 0.021 4.34E+005 5.64 -8391.750 0.19 0.01
2095.933 0.021 2.35E+005 5.37 -8390.744 0.10 0.01
2096.342 0.021 2.13E+005 5.33 -8390.335 0.09 0.01
2099.895 0.021 1.35E+005 5.13 -8386.782 0.06 0.00
2100.882 0.021 3.95E+005 5.60 -8385.795 0.17 0.01
2101.082 0.021 2.44E+005 5.39 -8385.595 0.10 0.01
2101.280 0.021 5.87E+005 5.77 -8385.397 0.25 0.02
2102.291 0.021 2.78E+005 5.44 -8384.386 0.12 0.01
2102.696 0.021 3.48E+005 5.54 -8383.981 0.15 0.01
2103.105 0.021 1.04E+004 4.02 -8383.572 0.00 0.00
2103.895 0.021 1.57E+005 5.20 -8382.782 0.07 0.01
2106.306 0.021 4.17E+005 5.62 -8380.371 0.18 0.01
2108.300 0.021 4.46E+005 5.65 -8378.377 0.19 0.01
2551.623 0.025 3.52E+005 5.55 -7935.054 0.15 0.01
2590.613 0.026 1.15E+005 5.06 -7896.064 0.05 0.00
2591.891 0.026 6.07E+005 5.78 -7894.786 0.26 0.02
2592.868 0.026 1.28E+005 5.11 -7893.809 0.05 0.00
2594.133 0.026 2.52E+005 5.40 -7892.544 0.11 0.01
2595.142 0.026 8.68E+005 5.94 -7891.535 0.37 0.03
2595.382 0.026 7.67E+005 5.88 -7891.295 0.33 0.02
2610.404 0.026 4.17E+004 4.62 -7876.273 0.02 0.00
2611.151 0.026 3.22E+005 5.51 -7875.526 0.14 0.01
2613.379 0.026 1.41E+005 5.15 -7873.298 0.06 0.00
2613.623 0.026 4.98E+005 5.70 -7873.054 0.21 0.02
2618.143 0.026 1.24E+005 5.09 -7868.534 0.05 0.00
2620.181 0.026 3.84E+005 5.58 -7866.496 0.16 0.01
2620.922 0.026 5.32E+005 5.73 -7865.755 0.23 0.02
2623.642 0.026 1.30E+004 4.11 -7863.035 0.01 0.00
2624.382 0.026 2.05E+005 5.31 -7862.295 0.09 0.01
2624.627 0.026 9.17E+003 3.96 -7862.050 0.00 0.00
2625.116 0.026 5.44E+005 5.74 -7861.561 0.23 0.02
2627.615 0.026 1.86E+005 5.27 -7859.062 0.08 0.01
3400.521 0.034 1.42E+005 5.15 -7086.156 0.06 0.00
3402.484 0.034 1.23E+006 6.09 -7084.193 0.53 0.04
3404.134 0.034 2.81E+005 5.45 -7082.543 0.12 0.01
3453.528 0.035 5.22E+004 4.72 -7033.149 0.02 0.00
3454.531 0.035 1.42E+005 5.15 -7032.146 0.06 0.00
3457.829 0.035 1.02E+006 6.01 -7028.848 0.44 0.03
3459.195 0.035 5.95E+005 5.77 -7027.482 0.26 0.02
3460.515 0.035 1.06E+006 6.02 -7026.162 0.45 0.03
3461.507 0.035 1.32E+004 4.12 -7025.170 0.01 0.00
3462.822 0.035 3.04E+005 5.48 -7023.855 0.13 0.01
3473.531 0.035 9.82E+004 4.99 -7013.146 0.04 0.00
3474.514 0.035 9.76E+005 5.99 -7012.163 0.42 0.03
3480.880 0.035 6.65E+004 4.82 -7005.797 0.03 0.00
3483.844 0.035 4.16E+005 5.62 -7002.833 0.18 0.01
3486.166 0.035 4.46E+005 5.65 -7000.511 0.19 0.01
3487.153 0.035 1.27E+005 5.11 -6999.524 0.05 0.00
3488.193 0.035 8.30E+004 4.92 -6998.484 0.04 0.00
3489.867 0.035 1.45E+005 5.16 -6996.810 0.06 0.00
3492.200 0.035 2.73E+005 5.44 -6994.477 0.12 0.01
3493.905 0.036 1.16E+006 6.07 -6992.772 0.50 0.04
3495.229 0.035 1.11E+006 6.04 -6991.448 0.48 0.04
3496.216 0.035 1.47E+006 6.17 -6990.461 0.63 0.05
3496.544 0.035 9.36E+004 4.97 -6990.133 0.04 0.00
3496.872 0.035 9.76E+004 4.99 -6989.805 0.04 0.00
3497.850 0.035 8.63E+004 4.94 -6988.827 0.04 0.00
3498.188 0.035 1.22E+005 5.09 -6988.489 0.05 0.00
3498.515 0.035 1.59E+006 6.20 -6988.162 0.68 0.05
3499.155 0.035 4.56E+004 4.66 -6987.522 0.02 0.00
3499.824 0.035 2.68E+005 5.43 -6986.853 0.12 0.01
3500.480 0.035 3.39E+006 6.53 -6986.197 1.46 0.11
3500.809 0.035 2.30E+006 6.36 -6985.868 0.99 0.07
3503.486 0.035 2.39E+003 3.38 -6983.191 0.00 0.00
3504.493 0.035 1.66E+005 5.22 -6982.184 0.07 0.01
3505.176 0.035 5.21E+005 5.72 -6981.501 0.22 0.02
3506.173 0.035 7.40E+004 4.87 -6980.504 0.03 0.00
3507.819 0.035 2.51E+005 5.40 -6978.858 0.11 0.01
5099.763 0.051 1.86E+005 5.27 -5386.914 0.08 0.01
5101.258 0.051 5.56E+005 5.75 -5385.419 0.24 0.02
5105.220 0.051 4.23E+005 5.63 -5381.457 0.18 0.01
5179.310 0.052 5.47E+005 5.74 -5307.367 0.24 0.02
5181.811 0.052 4.87E+005 5.69 -5304.866 0.21 0.02
5182.772 0.052 3.64E+003 3.56 -5303.905 0.00 0.00
5183.280 0.052 4.17E+005 5.62 -5303.397 0.18 0.01
5183.754 0.052 2.37E+005 5.37 -5302.923 0.10 0.01
5184.268 0.052 8.50E+003 3.93 -5302.409 0.00 0.00
5188.790 0.052 9.90E+005 6.00 -5297.887 0.43 0.03
5191.262 0.052 2.29E+005 5.36 -5295.415 0.10 0.01
5191.753 0.052 3.01E+005 5.48 -5294.924 0.13 0.01
5219.804 0.052 2.15E+004 4.33 -5266.873 0.01 0.00
5220.808 0.052 5.55E+005 5.74 -5265.869 0.24 0.02
5223.302 0.052 3.25E+005 5.51 -5263.375 0.14 0.01
5224.305 0.052 6.09E+005 5.78 -5262.372 0.26 0.02
5226.757 0.052 3.73E+005 5.57 -5259.920 0.16 0.01
5233.266 0.052 8.56E+005 5.93 -5253.411 0.37 0.03
5233.743 0.052 2.85E+005 5.45 -5252.934 0.12 0.01
5235.336 0.052 4.90E+005 5.69 -5251.341 0.21 0.02
5237.320 0.052 5.43E+005 5.73 -5249.357 0.23 0.02
5238.274 0.052 1.91E+005 5.28 -5248.403 0.08 0.01
5241.854 0.052 2.69E+006 6.43 -5244.823 1.16 0.09
5242.344 0.052 1.35E+006 6.13 -5244.333 0.58 0.04
5242.838 0.052 1.08E+006 6.03 -5243.839 0.46 0.03
5243.318 0.052 5.53E+005 5.74 -5243.359 0.24 0.02
5243.827 0.052 2.07E+006 6.32 -5242.850 0.89 0.07
5245.782 0.053 8.74E+005 5.94 -5240.895 0.38 0.03
5246.298 0.052 4.28E+006 6.63 -5240.379 1.84 0.14
5246.790 0.052 8.46E+005 5.93 -5239.887 0.36 0.03
5247.285 0.052 2.70E+005 5.43 -5239.392 0.12 0.01
5248.270 0.052 1.95E+005 5.29 -5238.407 0.08 0.01
5248.763 0.052 7.28E+005 5.86 -5237.914 0.31 0.02
5249.250 0.052 4.14E+006 6.62 -5237.427 1.78 0.13
5249.740 0.052 2.91E+006 6.46 -5236.937 1.25 0.09
5252.213 0.052 2.44E+006 6.39 -5234.464 1.05 0.08
5252.706 0.052 1.15E+006 6.06 -5233.971 0.50 0.04
5253.208 0.052 8.50E+003 3.93 -5233.469 0.00 0.00
5254.733 0.052 3.64E+005 5.56 -5231.944 0.16 0.01
5255.744 0.052 1.01E+006 6.01 -5230.933 0.44 0.03
5305.933 0.053 2.35E+005 5.37 -5180.744 0.10 0.01
9665.731 0.097 1.07E+006 6.03 -820.946 0.46 0.03
9699.429 0.097 7.23E+005 5.86 -787.248 0.31 0.02
10199.555 0.102 2.65E+005 5.42 -287.122 0.11 0.01
10200.557 0.102 2.93E+006 6.47 -286.120 1.26 0.09
10202.551 0.102 5.06E+005 5.70 -284.126 0.22 0.02
10203.554 0.102 1.65E+006 6.22 -283.123 0.71 0.05
10204.468 0.102 2.30E+006 6.36 -282.209 0.99 0.07
10205.519 0.102 2.14E+006 6.33 -281.158 0.92 0.07
10207.465 0.102 2.50E+006 6.40 -279.212 1.08 0.08
10209.440 0.103 2.10E+006 6.32 -277.237 0.90 0.07
10210.424 0.102 8.32E+005 5.92 -276.253 0.36 0.03
10212.389 0.102 1.66E+005 5.22 -274.288 0.07 0.01
10213.387 0.102 9.33E+005 5.97 -273.290 0.40 0.03
10356.610 0.103 5.26E+004 4.72 -130.067 0.02 0.00
10357.613 0.103 1.41E+006 6.15 -129.064 0.61 0.05
10358.567 0.103 7.23E+004 4.86 -128.110 0.03 0.00
10359.579 0.104 3.77E+006 6.58 -127.098 1.62 0.12
10360.502 0.110 3.97E+005 5.60 -126.175 0.17 0.01
10361.449 0.103 1.16E+006 6.06 -125.228 0.50 0.04
10362.452 0.103 3.71E+005 5.57 -124.225 0.16 0.01
10363.545 0.103 3.84E+004 4.58 -123.132 0.02 0.00
10364.549 0.103 2.24E+006 6.35 -122.128 0.96 0.07
10365.521 0.105 1.67E+006 6.22 -121.156 0.72 0.05
10366.558 0.103 1.52E+006 6.18 -120.119 0.65 0.05
10367.539 0.103 1.03E+006 6.01 -119.138 0.44 0.03
10368.533 0.104 3.53E+005 5.55 -118.144 0.15 0.01
10369.472 0.104 2.36E+006 6.37 -117.205 1.01 0.08
10370.481 0.104 4.77E+004 4.68 -116.196 0.02 0.00
10371.525 0.105 4.78E+006 6.68 -115.152 2.05 0.15
10372.535 0.105 5.18E+006 6.71 -114.142 2.22 0.17
10373.479 0.104 1.56E+006 6.19 -113.198 0.67 0.05
10374.506 0.104 1.12E+006 6.05 -112.171 0.48 0.04
10375.555 0.106 3.86E+006 6.59 -111.122 1.66 0.12
10376.563 0.111 5.84E+006 6.77 -110.114 2.51 0.19
10377.586 0.104 7.08E+006 6.85 -109.091 3.04 0.23
10379.564 0.104 3.93E+005 5.59 -107.113 0.17 0.01
10380.567 0.104 2.81E+006 6.45 -106.110 1.21 0.09
10381.530 0.104 8.11E+005 5.91 -105.147 0.35 0.03
10382.565 0.104 2.29E+006 6.36 -104.112 0.98 0.07
10383.534 0.104 3.39E+006 6.53 -103.143 1.46 0.11
10384.498 0.104 2.12E+006 6.33 -102.179 0.91 0.07
10386.471 0.104 1.44E+006 6.16 -100.206 0.62 0.05
10387.470 0.104 7.58E+005 5.88 -99.207 0.33 0.02
10388.465 0.104 6.34E+005 5.80 -98.212 0.27 0.02
10396.494 0.104 1.08E+006 6.03 -90.183 0.47 0.03
10412.631 0.104 1.04E+006 6.02 -74.046 0.45 0.03
10442.641 0.104 1.24E+006 6.09 -44.036 0.53 0.04
10444.605 0.104 2.35E+005 5.37 -42.072 0.10 0.01
10445.647 0.104 5.74E+003 3.76 -41.030 0.00 0.00
10446.594 0.104 1.14E+006 6.06 -40.083 0.49 0.04
10447.513 0.104 1.62E+006 6.21 -39.164 0.69 0.05
10448.517 0.104 1.17E+005 5.07 -38.160 0.05 0.00
10450.516 0.104 4.07E+005 5.61 -36.161 0.17 0.01
10451.508 0.104 2.60E+005 5.42 -35.169 0.11 0.01
10453.559 0.104 7.78E+005 5.89 -33.118 0.33 0.03
10454.525 0.104 2.29E+006 6.36 -32.152 0.98 0.07
10458.496 0.104 2.60E+004 4.41 -28.181 0.01 0.00
10459.528 0.104 3.70E+005 5.57 -27.149 0.16 0.01
10460.463 0.105 7.76E+004 4.89 -26.214 0.03 0.00
10461.460 0.105 6.58E+004 4.82 -25.217 0.03 0.00
10462.581 0.105 2.24E+005 5.35 -24.096 0.10 0.01
10463.516 0.105 6.85E+004 4.84 -23.161 0.03 0.00
10464.578 0.105 2.90E+004 4.46 -22.099 0.01 0.00
10465.579 0.105 3.13E+005 5.50 -21.098 0.13 0.01
10466.651 0.105 9.59E+005 5.98 -20.026 0.41 0.03
10467.619 0.105 2.66E+006 6.42 -19.058 1.14 0.09
10468.605 0.105 8.50E+005 5.93 -18.072 0.37 0.03
10469.600 0.105 1.61E+004 4.21 -17.077 0.01 0.00
10470.656 0.105 1.33E+006 6.12 -16.021 0.57 0.04
10471.588 0.105 1.27E+006 6.10 -15.089 0.55 0.04
10474.637 0.105 5.42E+005 5.73 -12.040 0.23 0.02
10476.605 0.105 2.97E+003 3.47 -10.072 0.00 0.00
10477.571 0.106 1.24E+007 7.09 -9.106 5.31 0.40
10478.656 0.105 3.77E+007 7.58 -8.021 16.20 1.21 Target Mass: 10478.7106, T1-C36
10479.706 0.107 6.55E+007 7.82 -6.971 28.15 2.11 10478.7106 (bisulfite 1c-u), or 10478.7106 (*+1 deisotoping artifact)
10480.706 0.116 1.42E+008 8.15 -5.971 61.05 4.57 10478.7106 (bisulfite 2c-u)
10481.717 0.107 1.01E+008 8.00 -4.960 43.22 3.24 10478.7106 (bisulfite 3c-u)
10482.716 0.106 1.61E+008 8.21 -3.961 69.15 5.18 10478.7106 (bisulfite 4c-u)
10483.702 0.105 1.33E+008 8.12 -2.975 57.02 4.27 10478.7106 (bisulfite 5c-u)
10484.700 0.105 2.32E+008 8.36 -1.977 99.56 7.46 10478.7106 (bisulfite 6c-u)
10485.673 0.105 1.38E+008 8.14 -1.004 59.10 4.43 10478.7106 (bisulfite 7c-u)
10486.677 0.105 2.33E+008 8.37 0.000 100.00 7.49 10478.7106 (bisulfite 8c-u)
10487.665 0.106 1.69E+008 8.23 0.988 72.46 5.43 10478.7106 (bisulfite 9c-u)
10488.644 0.105 1.47E+008 8.17 1.967 63.04 4.72 10478.7106 (bisulfite 10c-u)
10489.628 0.105 1.98E+008 8.30 2.951 85.27 6.39 10478.7106 (bisulfite 11c-u)
10490.615 0.106 4.05E+007 7.61 3.938 17.41 1.30 10478.7106 (bisulfite 12c-u)
10491.604 0.105 2.16E+008 8.33 4.927 92.71 6.94 10478.7106 (bisulfite 13c-u)
10492.590 0.105 1.74E+008 8.24 5.913 74.77 5.60 10478.7106 (bisulfite 14c-u)
10493.579 0.105 1.50E+008 8.18 6.902 64.55 4.83 10478.7106 (bisulfite 15c-u)
10494.564 0.105 6.49E+007 7.81 7.887 27.88 2.09 10478.7106 (bisulfite 16c-u)
10495.549 0.105 5.99E+007 7.78 8.872 25.76 1.93 10478.7106 (bisulfite 17c-u)
10496.526 0.105 1.43E+008 8.15 9.849 61.39 4.60 10478.7106 (bisulfite 18c-u)
10497.513 0.105 1.43E+008 8.15 10.836 61.39 4.60 10478.7106 (bisulfite 19c-u)
10498.498 0.105 4.30E+007 7.63 11.821 18.49 1.39 10478.7106 (bisulfite 20c-u)
10499.485 0.105 4.08E+007 7.61 12.808 17.52 1.31 10478.7106 (bisulfite 21c-u)
10500.459 0.105 4.05E+007 7.61 13.782 17.41 1.30 10478.7106 (bisulfite 22c-u)
10501.457 0.105 1.76E+006 6.25 14.780 0.76 0.06 10478.7106 (bisulfite 23c-u)
10502.447 0.105 4.05E+005 5.61 15.770 0.17 0.01 10478.7106 (bisulfite 24c-u)
10503.434 0.105 2.15E+005 5.33 16.757 0.09 0.01 10478.7106 (bisulfite 25c-u)
10504.426 0.105 1.72E+005 5.24 17.749 0.07 0.01 10478.7106 (bisulfite 26c-u)
10505.443 0.105 2.00E+005 5.30 18.766 0.09 0.01 10478.7106 (bisulfite 27c-u)
10510.457 0.105 2.30E+006 6.36 23.780 0.99 0.07
10511.488 0.105 1.14E+006 6.06 24.811 0.49 0.04
10513.542 0.105 9.37E+005 5.97 26.865 0.40 0.03
10515.527 0.105 1.08E+006 6.04 28.850 0.47 0.03
10521.461 0.105 9.06E+005 5.96 34.784 0.39 0.03
10610.862 0.106 1.79E+006 6.25 124.185 0.77 0.06
10615.828 0.106 3.05E+006 6.48 129.151 1.31 0.10
10851.758 0.108 7.82E+005 5.89 365.081 0.34 0.03
10942.109 0.109 3.78E+005 5.58 455.432 0.16 0.01
11103.799 0.111 7.84E+005 5.89 617.122 0.34 0.03
